# Supplementary material for: A network causal relationship between type-1 diabetes mellitus, 25-hydroxyvitamin D level and systemic lupus erythematosus: Mendelian randomization study
Source: PLoS One. 2023 May 17;18(5):e0285915. doi: 10.1371/journal.pone.0285915 (PMC10191345; doi:10.1371/journal.pone.0285915)
Supplement: S2 File — (ZIP) [file pone.0285915.s002.zip]

Archive with 1 entries (1 files):
- S2 File.docx
